# Supplementary material for: High Reactivity of Dimethyl Ether Activated by Zeolite Ferrierite within a Fer Cage: A Prediction Study
Source: Molecules. 2024 Apr 26;29(9):2000. doi: 10.3390/molecules29092000 (PMC11085771; doi:10.3390/molecules29092000)
Supplement: Supplementary file 1 [file molecules-29-02000-s001.zip]

Archive with 1 entries (1 files):
- molecules-2923590-supplementary.pdf
